# Supplementary material for: Computer-assisted rehabilitation system in the use of motor function recovery: A protocol for scoping review
Source: PLoS One. 2025 Jul 1;20(7):e0326865. doi: 10.1371/journal.pone.0326865 (PMC12212561; doi:10.1371/journal.pone.0326865)
Supplement: S1 Table — (XLSX) [file pone.0326865.s002.xlsx]

## Sheet: Sheet1
Number	Study Characteristics					Patient Profile				Intervention Parameters			Outcome Metrics
	authors	publication year	country	design	sample size	age	diagnosis	disease duration	baseline functional status	CARS technology type	session duration	treatment frequency	clinical Scales	biomechanical parameters	biomarkers	longitudinal outcomes( ≥6 months)
